# Supplementary material for: A compendium of chromatin contact maps reflecting regulation by chromatin remodelers in budding yeast
Source: Nat Commun. 2021 Nov 4;12:6380. doi: 10.1038/s41467-021-26629-6 (PMC8569116; doi:10.1038/s41467-021-26629-6)
Supplement: Supplementary file 4 — Source Data [file 41467_2021_26629_MOESM4_ESM.xlsx]

## Sheet: Supple_Fig_2
Supplementary Figure 2	Gating strategies used for cell sorting
				Population	Strategies	Description
				All events	.	.
				P1	Identifying cell population	FSC-A and SSC-A for debris exclusion
				P2	Yeast cell singlet gating	FSC-H versus FSC-A density plot for doublet exclusion
				Description:	Whole P2 (singlet gating) was used for cell cycle analysis.

## Sheet: Supple_Fig_3a_Full
Supplementary Figure 3a
Uncropped blots

## Sheet: Supple_Fig_3b_Full
Supplementary Figure 3b
Uncropped blots
												s

## Sheet: Supple_Fig_3cde_Full
Supplementary Figure 3c-e
Uncropped blots
